# Supplementary material for: Transcriptome-wide transmission disequilibrium analysis identifies novel risk genes for autism spectrum disorder
Source: PLoS Genet. 2021 Feb 4;17(2):e1009309. doi: 10.1371/journal.pgen.1009309 (PMC7888619; doi:10.1371/journal.pgen.1009309)
Supplement: S1 Table — Beta and SE indicate the standardized effect size and standard error estimates in conditional logistic regression. Some effect size estimates are unavailable in the replication cohort since FUSION does not provide effect size estimates. (XLSX) [file pgen.1009309.s024.xlsx]

## Sheet: S1 Table
S1 Table. Transcriptome-wide significant associations in TWAS meta-analysis. Beta and SE indicate the standardized effect size and standard error estimates in conditional logistic regression. Some effect size estimates are unavailable in the replication cohort since FUSION does not provide effect size estimates.
					Discovery Stage (N=7,805 trios)													Replication Stage (N=35,740)			Meta Analysis
Gene	CHR	Tissue	Splicing ID	Nsnps	Beta.AGP	SE.AGP	P.AGP	Beta.SSC	SE.SSC	P.SSC	Beta.SPARK	SE.SPARK	P.SPARK	Beta.meta	SE.meta	P.adjusted (FDR <= 0.05)	P.meta	Beta	SE	P	Beta	SE	P
NME6	3	GTEx Cerebellar Hemisphere		77	0.0644166	0.0318588	0.0431827	0.0703321	0.0366684	0.0551037	0.0835848	0.0244434	0.000627312	0.075138	0.0171432	0.171209	1.1707e-05	0.0287815	0.0115017	0.0123367	0.043171	0.00895481	1.42851e-06
FBXW12	3	GTEx Caudate basal ganglia		43	0.010529	0.0339627	0.756548	0.056668	0.0389759	0.145967	0.0734759	0.0263306	0.00526249	0.0513583	0.0183568	0.635636	0.0051455	0.0480951	0.0116505	3.65654e-05	0.0490321	0.009953	8.37731e-07
POU3F2	6	GTEx Hippocampus		80	0.0530073	0.0322983	0.100761	0.0863552	0.0350609	0.0137778	0.10301	0.0243982	2.42111e-05	0.0851996	0.0170202	0.0350988	5.56321e-07	0.0278108	0.0114361	0.0150223	0.0456612	0.00878989	2.05009e-07
MFHAS1	8	CMC DLPFC splicing	chr8:8643565:8654875:clu_45623	668	-0.0719556	0.0310736	0.0205773	-0.0935664	0.0411826	0.0230873	-0.0371974	0.0229672	0.105321	-0.0568603	0.0168525	0.452854	0.000740848	-	-	0.00055	-	-	1.37843e-06
MSRA	8	CMC DLPFC splicing	chr8:10163257:10177393:clu_45644	698	0.0969865	0.0328954	0.00319493	0.122985	0.044548	0.00576715	0.0790745	0.0235346	0.000779613	0.0910367	0.0175859	0.0284997	2.25862e-07	-	-	0.00171	-	-	5.66584e-09
		CMC DLPFC splicing	chr8:10177499:10211126:clu_45645	729	0.0892908	0.0326867	0.00630049	0.122253	0.0445247	0.00603744	0.0397077	0.0234205	0.0899956	0.066687	0.0175049	0.420039	0.000139185	-	-	0.00414	-	-	2.65457e-06
SOX7	8	CMC DLPFC splicing	chr8:10689253:10692176:clu_45651	637	0.0955812	0.0318386	0.00268165	0.0592187	0.0387896	0.126845	0.0402223	0.0232676	0.0838661	0.0594423	0.0169074	0.431084	0.000438486	-	-	0.00289	-	-	4.7094e-06
SLC35G5	8	GTEx Nucleus accumbens basal ganglia		27	0.0741009	0.0305111	0.015155	0.0456219	0.0351944	0.194878	0.0415325	0.0228311	0.0688936	0.051608	0.0162222	0.508214	0.0014661	0.0380672	0.0114114	0.00085028	0.0425496	0.00923102	4.03799e-06
		GTEx Putamen basal ganglia		25	0.0804611	0.0307072	0.00878613	0.0598965	0.0356363	0.0928068	0.0493436	0.0228404	0.0307441	0.0603163	0.0162977	0.420039	0.000214834	0.0341888	0.0113639	0.00262498	0.042736	0.00904455	2.30048e-06
CTSB	8	CMC DLPFC		425	0.0898822	0.0311716	0.00393325	0.0469986	0.0420213	0.263376	0.0461989	0.0237422	0.051672	0.0596757	0.0172273	0.434382	0.000532175	-	-	0.000831	-	-	1.53104e-06
DDHD2	8	CMC DLPFC		286	-0.0897438	0.0311981	0.00402016	-0.0321646	0.035514	0.365101	-0.0819976	0.0240135	0.000638642	-0.0731207	0.0167731	0.171209	1.30425e-05	-	-	0.031758	-	-	5.47844e-06
LOC441455	9	CMC DLPFC		226	-0.0348329	0.0312238	0.2646	-0.0661293	0.0357659	0.064465	-0.0764335	0.0270543	0.00472533	-0.0604503	0.0177508	0.450451	0.000660422	-	-	0.00187	-	-	4.28098e-06
ARHGAP27	17	GTEx Nucleus accumbens basal ganglia		27	0.186391	0.0491321	0.00014844	-0.00452519	0.0573597	0.937119	0.0763949	0.0368556	0.0381896	0.0908145	0.0262216	0.434382	0.000533509	0.0381858	0.0106829	0.000350944	0.0456777	0.00917906	6.48123e-07
ARHGAP27	17	CMC DLPFC		216	0.127543	0.0302382	2.46555e-05	-0.0403888	0.0367577	0.271863	0.0343366	0.0222121	0.122139	0.0464152	0.0160942	0.613322	0.003927	-	-	0.000276	-	-	3.72015e-06
CRHR1	17	CMC DLPFC splicing	chr17:43884463:43906581:clu_11154	31	0.0999167	0.0307948	0.00117618	0.000977414	0.0352624	0.977887	0.0467613	0.0232807	0.0445808	0.0519538	0.0164315	0.513569	0.00156779	-	-	0.000732	-	-	3.72347e-06
MAPT	17	GTEx Cerebellum		55	-0.157592	0.0414396	0.000142995	-0.0108676	0.0500151	0.827986	-0.064758	0.0293669	0.0274447	-0.0799412	0.0216087	0.420039	0.000216031	-0.0379417	0.0119911	0.00155539	-0.04783	0.00988678	1.31302e-06
		CMC DLPFC		31	-0.0996732	0.0305834	0.00111781	0.00768382	0.0360438	0.831187	-0.0546795	0.0230316	0.0175915	-0.0547066	0.0163868	0.460135	0.000842435	-	-	0.001819	-	-	5.16946e-06
		CMC DLPFC splicing	chr17:44049311:44051751:clu_11157	30	0.105486	0.030677	0.000584724	-0.00383439	0.035326	0.913565	0.0539708	0.0230654	0.0192885	0.0562199	0.0163439	0.434382	0.000582116	-	-	0.000239	-	-	4.84173e-07
		CMC DLPFC splicing	chr17:44049311:44055741:clu_11157	30	-0.10313	0.0307004	0.000781592	0.00609153	0.0354447	0.863547	-0.0537934	0.0231023	0.0198861	-0.0550476	0.0163723	0.453249	0.000773127	-	-	0.000323	-	-	8.52297e-07
		CMC DLPFC splicing	chr17:44051837:44055741:clu_11157	29	0.112339	0.0305801	0.00023917	0.0105383	0.0340622	0.757029	0.0514387	0.0228795	0.0245603	0.0592147	0.0161341	0.420039	0.000242405	-	-	0.000409	-	-	3.61581e-07
LRRC37A2	17	GTEx Anterior cingulate cortex BA24		126	0.155448	0.0403912	0.000118818	0.00582528	0.0476675	0.902735	0.0601159	0.0270793	0.0264189	0.0744077	0.0203414	0.420039	0.00025425	0.0368397	0.0113882	0.0012168	0.0458048	0.00942272	1.16734e-06
		GTEx Caudate basal ganglia		154	0.144466	0.0386074	0.000182614	0.01416	0.0464152	0.760311	0.0565851	0.0258366	0.0285163	0.0714977	0.0194879	0.420039	0.000243657	0.0373785	0.0111735	0.000821967	0.0458198	0.00925805	7.45265e-07
		GTEx Cerebellar Hemisphere		199	0.151409	0.0414594	0.00026022	-0.00190267	0.0510856	0.97029	0.0643033	0.0279195	0.0212693	0.0755618	0.021092	0.420039	0.000340346	0.0362113	0.0118171	0.00218168	0.0456123	0.00973594	2.8004e-06
		GTEx Cerebellum		166	0.143355	0.0373858	0.000125827	0.0146424	0.0446155	0.742767	0.0577797	0.0251212	0.021446	0.0718942	0.01889	0.420039	0.000141267	0.0387812	0.012094	0.00134286	0.0484081	0.0097962	7.75172e-07
		GTEx Hypothalamus		144	0.146679	0.0389449	0.000165666	0.0150203	0.0467071	0.747767	0.0551335	0.0260308	0.0341743	0.0713166	0.0196362	0.420039	0.000281342	0.0302847	0.00976741	0.00193137	0.0384234	0.00809734	2.08316e-06
		GTEx Nucleus accumbens basal ganglia		139	0.155777	0.0396065	8.38482e-05	0.00555866	0.0464797	0.904805	0.0556853	0.0266368	0.0365691	0.0718636	0.019961	0.420039	0.000317974	0.035512	0.010811	0.00102059	0.0437568	0.00900696	1.1851e-06
		GTEx Putamen basal ganglia		108	0.158422	0.0412523	0.00012288	0.00235467	0.0483095	0.961126	0.0570616	0.0277925	0.0400602	0.0726934	0.0208029	0.434382	0.000475158	0.0388544	0.0122446	0.00150779	0.0475614	0.0101102	2.54713e-06
ARL17A	17	GTEx Nucleus accumbens basal ganglia		162	0.136307	0.0393885	0.00053902	0.00924022	0.0480019	0.847353	0.0618335	0.0260289	0.0175217	0.0716893	0.0197853	0.420039	0.000290793	0.0358082	0.0121724	0.0032637	0.0456603	0.00987611	3.77667e-06
KIZ	20	CMC DLPFC		417	0.0497051	0.0324892	0.126042	0.0462181	0.0355532	0.193611	0.0588743	0.0242605	0.0152346	0.0534345	0.017056	0.521893	0.00173095	-	-	2.62e-05	-	-	1.88101e-07
XRN2	20	CMC DLPFC splicing	chr20:21284111:21307128:clu_22136	391	-0.0547342	0.0299674	0.0677818	-0.0326591	0.0339582	0.336179	-0.030935	0.0226644	0.17228	-0.0380633	0.0159567	0.712603	0.0170603	-	-	3.06e-06	-	-	4.69639e-07
NKX2-2	20	GTEx Nucleus accumbens basal ganglia		62	-0.054352	0.0312325	0.0818175	-0.0355309	0.0342635	0.299742	-0.055317	0.0239704	0.0210147	-0.0503844	0.0166267	0.562363	0.00244284	-0.0654653	0.0110273	2.90916e-09	-0.0608581	0.00949959	1.49001e-10
