# Supplementary material for: Transcriptome-wide transmission disequilibrium analysis identifies novel risk genes for autism spectrum disorder
Source: PLoS Genet. 2021 Feb 4;17(2):e1009309. doi: 10.1371/journal.pgen.1009309 (PMC7888619; doi:10.1371/journal.pgen.1009309)
Supplement: S3 Table — Fine-mapping results on loci with different significant associations. The intron usage clustering ID is listed in the parenthesis, if applicable. P indicates the p-value in multivariate conditional logistic regression. (XLSX) [file pgen.1009309.s026.xlsx]

## Sheet: S3 Table
S3 Table. Fine-mapping TWAS results on 7.805 ASD trios. Fine-mapping results on loci with different significant associations. The intron usage clustering ID is listed in the parenthesis, if applicable. P indicates the p-value in multivariate conditional logistic regression.
Tissue	CHR	Gene	Significant (P < 0.05) (N = 7,805 trios)
CMC DLPFC	8	CTSB, DDHD2	CTSB (P=0.002), DDHD2 (P=2.68E-05)
CMC DLPFC splicing	8	MFHAS1 (chr8:8643565:8654875:clu_45623), MSRA (chr8:10163257:10177393:clu_45644), MSRA (chr8:10177499:10211126:clu_45645), SOX7 (chr8:10689253:10692176:clu_45651)	MSRA (chr8:10163257:10177393:clu_45644) (P=0.002)
CMC DLPFC	17	ARHGAP27, MAPT	-
CMC DLPFC splicing	17	CRHR1 (chr17:43884463:43906581:clu_11154), MAPT (chr17:44049311:44051751:clu_11157), MAPT (chr17:44049311:44055741:clu_11157), MAPT (chr17:44051837:44055741:clu_11157)	-
GTEx cerebellum	17	LRRC37A2, MAPT	-
GTEx Nucleus accumbens basal ganglia	17	ARHGAP27, ARL17A, LRRC37A2	-
