# Supplementary material for: Transcriptome-wide transmission disequilibrium analysis identifies novel risk genes for autism spectrum disorder
Source: PLoS Genet. 2021 Feb 4;17(2):e1009309. doi: 10.1371/journal.pgen.1009309 (PMC7888619; doi:10.1371/journal.pgen.1009309)
Supplement: S4 Table — The expected and observed values of gene set overlap are shown. The size of gene set indicates the number of overlapped genes between all genes in the TWAS and the pre-specified gene set. P-values were calculated using hypergeometric test. (XLSX) [file pgen.1009309.s027.xlsx]

## Sheet: S4 Table
S4 Table. Gene set enrichment results based on nominally significant TWAS genes (P<0.05). The expected and observed values of gene set overlap are shown. The size of gene set indicates the number of overlapped genes between all genes in the TWAS and the pre-specified gene set. P-values were calculated using hypergeometric test.
Gene set	Overlapping gene counts	Expected gene counts	Fold	Size of the gene set	P
Parikshak(2013) M2	155	154.618	1.00247	548	0.501981
Parikshak(2013) M3	179	178.601	1.00223	633	0.50126
Parikshak(2013) M13	181	160.544	1.12742	569	0.0299184
Parikshak(2013) M16	109	104.113	1.04693	369	0.301545
Parikshak(2013) M17	210	187.912	1.11754	666	0.0294039
SPARK	35	32.7294	1.06937	116	0.352206
SFARI gene score S to 2	58	51.0692	1.13571	181	0.142854
SFARI gene score 3 to 6	228	189.323	1.20429	671	0.000479913
pLI > 0.9	758	716.38	1.0581	2539	0.0230786
FMR1 targets	208	195.248	1.06531	692	0.144487
PSD	401	340.273	1.17846	1206	3.55554e-05
Embryonic	472	428.586	1.10129	1519	0.00508273
Chromatin modifiers	81	86.338	0.938173	306	0.772069
Essential	384	382.596	1.00367	1356	0.475652
Mendelian Disease	47	47.6834	0.985668	169	0.575986
