# Supplementary material for: Transcriptome-wide transmission disequilibrium analysis identifies novel risk genes for autism spectrum disorder
Source: PLoS Genet. 2021 Feb 4;17(2):e1009309. doi: 10.1371/journal.pgen.1009309 (PMC7888619; doi:10.1371/journal.pgen.1009309)
Supplement: S5 Table — Beta and SE indicate the standardized effect size and standard error estimates. (XLSX) [file pgen.1009309.s028.xlsx]

## Sheet: S5 Table
S5 Table. Sex-stratified and FSIQ-stratified TWAS results. Beta and SE indicate the standardized effect size and standard error estimates.
				Male (N=1,552)				Female (N=242)				FSIQ >= 70 (N=2,127)				FSIQ < 70 (N=731)
CHR	Tissue	Gene	Splicing.ID	Beta.sex.male	SE.sex.male	Z.sex.male	P.sex.male	Beta.sex.female	SE.sex.female	Z.sex.female	P.sex.female	Beta	SE	Z	P	Beta	SE	Z	P
3	GTEx Caudate basal ganglia	FBXW12		0.0363241	0.0178353	2.03664	0.041686	0.0922949	0.0401618	2.29808	0.0215572	0.028304	0.0315971	0.89578	0.37037	0.08672	0.0531921	1.63032	0.103034
3	GTEx Cerebellar Hemisphere	NME6		0.0640981	0.0179435	3.57221	0.000353976	0.107951	0.0394599	2.73571	0.00622466	0.0474735	0.0312395	1.51966	0.128596	0.100967	0.0550984	1.83249	0.0668789
6	GTEx Hippocampus	POU3F2		0.0681128	0.0180107	3.7818	0.0001557	0.153856	0.0405942	3.7901	0.000150586	0.0703398	0.0310331	2.26661	0.0234143	0.140979	0.0536732	2.62661	0.008624
8	CMC DLPFC	CTSB		0.0539575	0.0186869	2.88745	0.00388384	0.0806943	0.0406098	1.98706	0.0469153	0.0428429	0.0346802	1.23537	0.216692	0.0744214	0.0598698	1.24305	0.213848
8	CMC DLPFC	DDHD2		-0.0758262	0.0177713	-4.26677	1.9832e-05	-0.0455887	0.0388344	-1.17393	0.240424	-0.0934544	0.0316061	-2.95685	0.00310799	0.0099219	0.0534884	0.185496	0.85284
8	CMC DLPFC splicing	MFHAS1	chr8:8643565:8654875:clu_45623	-0.0603112	0.0185487	-3.25151	0.00114795	-0.0407101	0.0407285	-0.999549	0.317529	-0.0759389	0.034851	-2.17896	0.0293347	-0.0767688	0.0594388	-1.29156	0.19651
8	CMC DLPFC splicing	MSRA	chr8:10163257:10177393:clu_45644	0.0922828	0.0188425	4.89758	9.70233e-07	0.0714851	0.0410182	1.74276	0.0813751	0.0602313	0.0351096	1.71553	0.0862489	0.196916	0.0617379	3.18955	0.00142493
8	CMC DLPFC splicing	MSRA	chr8:10177499:10211126:clu_45645	0.0666049	0.0188838	3.52709	0.000420151	0.0621206	0.0415394	1.49546	0.134794	0.0529428	0.0353915	1.49592	0.134675	0.169148	0.0611857	2.7645	0.00570098
8	GTEx Nucleus accumbens basal ganglia	SLC35G5		0.0506775	0.017984	2.81793	0.00483345	0.0585506	0.0393577	1.48765	0.136842	0.0252893	0.0315172	0.802396	0.422324	0.0594331	0.0546165	1.08819	0.276511
8	GTEx Putamen basal ganglia	SLC35G5		0.0580867	0.0182523	3.18243	0.00146045	0.076665	0.0397662	1.92789	0.0538686	0.0489117	0.0320649	1.5254	0.127159	0.110066	0.0554978	1.98325	0.0473394
8	CMC DLPFC splicing	SOX7	chr8:10689253:10692176:clu_45651	0.0583563	0.0185231	3.15046	0.00163014	0.0626595	0.0402683	1.55605	0.119696	0.0323436	0.033402	0.968313	0.332888	0.101231	0.0577323	1.75346	0.0795231
9	CMC DLPFC	LOC441455		-0.0554561	0.017828	-3.11061	0.001867	-0.0589344	0.0392652	-1.50093	0.133373	-0.0523093	0.0313312	-1.66956	0.0950072	-0.107104	0.0550467	-1.9457	0.0516906
17	GTEx Nucleus accumbens basal ganglia	ARHGAP27		0.061957	0.0178754	3.46605	0.00052816	0.02624	0.0406078	0.646182	0.518161	0.0221204	0.0317518	0.696664	0.486013	-0.0435364	0.0550825	-0.790386	0.429302
17	CMC DLPFC	ARHGAP27		0.0544571	0.0176884	3.07868	0.00207917	0.00409055	0.0398215	0.102722	0.918183	-0.0396077	0.0323756	-1.22338	0.221186	-0.0352884	0.0537968	-0.655957	0.511852
17	GTEx Nucleus accumbens basal ganglia	ARL17A		0.0777232	0.0191469	4.05931	4.92189e-05	-0.00770117	0.0414175	-0.18594	0.852492	0.0113211	0.0344649	0.328482	0.742548	-0.00514306	0.0611851	-0.0840574	0.933011
17	CMC DLPFC splicing	CRHR1	chr17:43884463:43906581:clu_11154	0.0571459	0.0177124	3.22632	0.00125393	0.0188751	0.039633	0.476246	0.633899	0.000390178	0.0310827	0.0125529	0.989984	0.00799003	0.0545758	0.146403	0.883604
17	GTEx Anterior cingulate cortex BA24	LRRC37A2		0.0705229	0.0187654	3.75813	0.000171185	0.0206606	0.0409825	0.504131	0.614169	0.0208717	0.0333464	0.625906	0.531377	0.000179385	0.0601042	0.00298457	0.997619
17	GTEx Caudate basal ganglia	LRRC37A2		0.0718216	0.0188005	3.8202	0.000133346	0.0169613	0.0410754	0.412931	0.679657	0.0213424	0.0337134	0.633055	0.526698	-0.00129327	0.060265	-0.0214597	0.982879
17	GTEx Cerebellar Hemisphere	LRRC37A2		0.0718566	0.0188168	3.81874	0.000134136	0.00640153	0.0412041	0.155361	0.876536	0.021303	0.0337969	0.630325	0.528482	-0.0251831	0.0602081	-0.418268	0.675751
17	GTEx Cerebellum	LRRC37A2		0.0772735	0.0186438	4.14474	3.40202e-05	0.00173056	0.0408206	0.0423943	0.966184	0.0256709	0.0334744	0.766882	0.443152	-0.017431	0.0597311	-0.291825	0.77042
17	GTEx Hypothalamus	LRRC37A2		0.0712036	0.0188371	3.77997	0.000156846	0.0159159	0.0411884	0.386417	0.699188	0.0276472	0.033675	0.821	0.411646	-0.0111081	0.0603185	-0.184157	0.85389
17	GTEx Nucleus accumbens basal ganglia	LRRC37A2		0.0721576	0.0188487	3.82826	0.000129053	0.00737832	0.0412639	0.178808	0.858088	0.0180546	0.03328	0.542506	0.58747	-0.0101771	0.0597594	-0.170301	0.864773
17	GTEx Putamen basal ganglia	LRRC37A2		0.0700805	0.0188237	3.72298	0.000196882	0.00741105	0.0412829	0.179518	0.857531	0.00853925	0.0333606	0.255968	0.797976	0.00238999	0.0595419	0.0401396	0.967982
17	GTEx Cerebellum	MAPT		-0.0682673	0.0182491	-3.74085	0.000183396	-0.0254037	0.0401662	-0.632466	0.527083	-0.0286548	0.0328043	-0.873507	0.382387	0.0261027	0.0580259	0.449847	0.652821
17	CMC DLPFC	MAPT		-0.0590503	0.0176464	-3.34631	0.000818937	-0.0233792	0.0398021	-0.587387	0.556944	-0.000538381	0.0312574	-0.0172241	0.986258	0.00411625	0.0547172	0.0752278	0.940033
17	CMC DLPFC splicing	MAPT	chr17:44049311:44051751:clu_11157	0.0607863	0.0175921	3.45532	0.000549639	0.023785	0.0396903	0.599266	0.548995	0.00523026	0.0309007	0.169261	0.865592	-0.0069799	0.0543638	-0.128393	0.897838
17	CMC DLPFC splicing	MAPT	chr17:44049311:44055741:clu_11157	-0.0592543	0.0175911	-3.36842	0.000756003	-0.0240615	0.03966	-0.606694	0.544054	-0.0024168	0.0309293	-0.0781395	0.937717	0.00435214	0.0544097	0.0799884	0.936246
17	CMC DLPFC splicing	MAPT	chr17:44051837:44055741:clu_11157	0.0676095	0.0175606	3.85006	0.000118087	0.0107697	0.0394298	0.273135	0.784749	0.0181919	0.0303935	0.598545	0.549476	-0.0169336	0.0531349	-0.31869	0.749962
20	CMC DLPFC	KIZ		0.0446581	0.0176757	2.52653	0.0115197	0.0772827	0.0384904	2.00784	0.0446598	0.0466657	0.0305502	1.52751	0.126634	0.0631878	0.0518424	1.21884	0.222904
20	GTEx Nucleus accumbens basal ganglia	NKX2-2		-0.0432228	0.0176161	-2.4536	0.0141435	-0.0728563	0.0387737	-1.87901	0.060243	-0.0266128	0.0301807	-0.881783	0.377894	-0.0556583	0.0523781	-1.06262	0.287952
20	CMC DLPFC splicing	XRN2	chr20:21284111:21307128:clu_22136	-0.0316912	0.0177588	-1.78453	0.0743378	-0.0687462	0.0383102	-1.79446	0.0727392	-0.0233918	0.0308608	-0.757977	0.448465	-0.0785615	0.0522454	-1.5037	0.132658
