# Supplementary material for: Transcriptome-wide transmission disequilibrium analysis identifies novel risk genes for autism spectrum disorder
Source: PLoS Genet. 2021 Feb 4;17(2):e1009309. doi: 10.1371/journal.pgen.1009309 (PMC7888619; doi:10.1371/journal.pgen.1009309)
Supplement: S6 Table — P-values and q-values were calculated by Fit-Hi-C. NegLogP and negLogQ are negative log10 transformed p-values and q-values. (XLSX) [file pgen.1009309.s029.xlsx]

## Sheet: S6 Table
S6 Table. Hi-C interaction statistics with POU3F2 promoter region. P-values and q-values were calculated by Fit-Hi-C. NegLogP and negLogQ are negative log10 transformed p-values and q-values.
Bin	P-value	q-value	Contact Count	Library	negLogP	negLogQ
97685000	3.17067e-06	0.000831781	7	CP	5.49885	3.07999
97695000	1	1	0	CP	0	0
97705000	1	1	0	CP	0	0
97715000	1	1	0	CP	0	0
97725000	1	1	0	CP	0	0
97735000	1	1	0	CP	0	0
97745000	1	1	0	CP	0	0
97755000	1	1	0	CP	0	0
97765000	1	1	0	CP	0	0
97775000	1	1	0	CP	0	0
97785000	1	1	0	CP	0	0
97795000	1	1	0	CP	0	0
97805000	1	1	0	CP	0	0
97815000	1	1	0	CP	0	0
97825000	1	1	0	CP	0	0
97835000	1	1	0	CP	0	0
97845000	1	1	0	CP	0	0
97855000	1	1	0	CP	0	0
97865000	0.163151	1	2	CP	0.787411	0
97875000	0.0381231	1	3	CP	1.41881	0
97885000	1	1	0	CP	0	0
97895000	1	1	0	CP	0	0
97905000	1	1	0	CP	0	0
97915000	1	1	0	CP	0	0
97925000	1	1	0	CP	0	0
97935000	1	1	0	CP	0	0
97945000	5.49343e-23	1.06735e-19	21	CP	22.2602	18.9717
97955000	6.42326e-32	1.86024e-28	27	CP	31.1922	27.7304
97965000	1	1	0	CP	0	0
97975000	1	1	0	CP	0	0
97985000	1	1	0	CP	0	0
97995000	1	1	0	CP	0	0
98005000	1	1	0	CP	0	0
98015000	1	1	0	CP	0	0
98025000	1	1	0	CP	0	0
98035000	1	1	0	CP	0	0
98045000	1	1	0	CP	0	0
98055000	1	1	0	CP	0	0
98065000	0.228537	1	2	CP	0.641043	0
98075000	4.74025e-05	0.00809982	7	CP	4.3242	2.09152
98085000	1	1	0	CP	0	0
98095000	1	1	0	CP	0	0
98105000	1	1	0	CP	0	0
98115000	1	1	0	CP	0	0
98125000	1	1	0	CP	0	0
98135000	1	1	0	CP	0	0
98145000	1	1	0	CP	0	0
98155000	1	1	0	CP	0	0
98165000	1	1	0	CP	0	0
98175000	1	1	0	CP	0	0
98185000	1	1	0	CP	0	0
98195000	1	1	0	CP	0	0
98205000	1	1	0	CP	0	0
98215000	1	1	0	CP	0	0
98225000	1	1	0	CP	0	0
98235000	1	1	0	CP	0	0
98245000	1	1	0	CP	0	0
98255000	1	1	0	CP	0	0
98265000	1	1	0	CP	0	0
98275000	1	1	0	CP	0	0
98285000	1	1	0	CP	0	0
98295000	1	1	0	CP	0	0
98305000	0.000219635	0.029404	7	CP	3.6583	1.53159
98315000	0.329141	1	2	CP	0.482618	0
98325000	1	1	0	CP	0	0
98335000	1	1	0	CP	0	0
98345000	1	1	0	CP	0	0
98355000	1	1	0	CP	0	0
98365000	1	1	0	CP	0	0
98375000	1	1	0	CP	0	0
98385000	1	1	0	CP	0	0
98395000	1	1	0	CP	0	0
98405000	1	1	0	CP	0	0
98415000	1	1	0	CP	0	0
98425000	1	1	0	CP	0	0
98435000	1	1	0	CP	0	0
98445000	1	1	0	CP	0	0
98455000	1	1	0	CP	0	0
98465000	1	1	0	CP	0	0
98475000	1	1	0	CP	0	0
98485000	1	1	0	CP	0	0
98495000	1	1	0	CP	0	0
98505000	1	1	0	CP	0	0
98515000	1	1	0	CP	0	0
98525000	1	1	0	CP	0	0
98535000	0.0221218	0.877309	5	CP	1.65518	0.0568475
98545000	1.99528e-12	1.6745e-09	17	CP	11.7	8.77612
98555000	1	1	0	CP	0	0
98565000	1	1	0	CP	0	0
98575000	1	1	0	CP	0	0
98585000	1	1	0	CP	0	0
98595000	1	1	0	CP	0	0
98605000	1	1	0	CP	0	0
98615000	1.95862e-05	0.00381092	10	CP	4.70805	2.41897
98625000	0.541817	1	2	CP	0.266147	0
98635000	1	1	0	CP	0	0
98645000	0.295928	1	3	CP	0.528813	0
98655000	5.17094e-06	0.00125228	11	CP	5.28643	2.9023
98665000	1	1	0	CP	0	0
98675000	0.0155376	0.683164	6	CP	1.80862	0.165475
98685000	1	1	0	CP	0	0
98695000	0.00515927	0.305587	7	CP	2.28741	0.514865
98705000	1	1	0	CP	0	0
98715000	0.00157402	0.125466	8	CP	2.80299	0.901474
98725000	1	1	0	CP	0	0
98735000	1	1	0	CP	0	0
98745000	1	1	0	CP	0	0
98755000	1	1	0	CP	0	0
98765000	1	1	0	CP	0	0
98775000	0.000746379	0.0720721	9	CP	3.12704	1.14223
98785000	1	1	0	CP	0	0
98795000	1	1	0	CP	0	0
98805000	1	1	0	CP	0	0
98815000	1	1	0	CP	0	0
98825000	0.477486	1	3	CP	0.321039	0
98835000	7.17678e-07	0.000224348	14	CP	6.14407	3.64908
98845000	1.7992e-21	3.22233e-18	30	CP	20.7449	17.4918
98855000	0.00747934	0.402005	8	CP	2.12614	0.395768
98865000	1	1	0	CP	0	0
98875000	1	1	0	CP	0	0
98885000	1	1	0	CP	0	0
98895000	1	1	0	CP	0	0
98905000	0.000291782	0.0366725	11	CP	3.53494	1.43566
98915000	1.02327e-06	0.00030981	15	CP	5.99001	3.5089
98925000	0.0416483	1	7	CP	1.3804	0
98935000	0.103703	1	6	CP	0.98421	0
98945000	0.113108	1	6	CP	0.946505	0
98955000	5.52455e-07	0.000176564	16	CP	6.2577	3.7531
98965000	0.000886574	0.0817362	11	CP	3.05229	1.08759
98975000	1	1	0	CP	0	0
98985000	1	1	0	CP	0	0
98995000	1	1	0	CP	0	0
99005000	1	1	0	CP	0	0
99015000	0.0184135	0.771027	9	CP	1.73486	0.11293
99025000	1.73191e-09	9.47912e-07	21	CP	8.76147	6.02323
99035000	5.47353e-10	3.25593e-07	22	CP	9.26173	6.48732
99045000	1	1	0	CP	0	0
99055000	0.933917	1	2	CP	0.0296917	0
99065000	0.988961	1	1	CP	0.00482088	0
99075000	0.00324532	0.215495	12	CP	2.48874	0.666562
99085000	1	1	0	CP	0	0
99095000	2.04946e-11	1.51658e-08	26	CP	10.6884	7.81913
99105000	3.7157e-41	1.41927e-37	59	CP	40.43	36.8479
99115000	0.0971019	1	9	CP	1.01277	0
99125000	1	1	0	CP	0	0
99135000	1	1	0	CP	0	0
99145000	1	1	0	CP	0	0
99155000	0.7809	1	5	CP	0.107404	0
99165000	0.818055	1	5	CP	0.0872173	0
99175000	0.994854	1	2	CP	0.00224069	0
99185000	1	1	0	CP	0	0
99195000	1	1	0	CP	0	0
99205000	0.467321	1	10	CP	0.330385	0
99215000	0.950103	1	6	CP	0.0222292	0
99225000	0.644966	1	11	CP	0.190463	0
99235000	1	1	0	CP	0	0
99245000	0.396985	1	19	CP	0.401226	0
99255000	3.21814e-08	1.38797e-05	45	CP	7.49239	4.85762
99315000	7.57061e-05	0.0120963	36	CP	4.12087	1.91735
99325000	0.121684	1	23	CP	0.914768	0
99335000	7.81022e-07	0.000242398	36	CP	6.10734	3.61547
99345000	4.93783e-19	7.56104e-16	54	CP	18.3065	15.1214
99355000	0.604818	1	10	CP	0.218375	0
99365000	1	1	0	CP	0	0
99375000	0.153874	1	12	CP	0.812836	0
99385000	0.391618	1	9	CP	0.407137	0
99395000	0.211977	1	10	CP	0.673711	0
99405000	1	1	0	CP	0	0
99415000	1	1	0	CP	0	0
99425000	1	1	0	CP	0	0
99435000	0.0171107	0.732584	12	CP	1.76673	0.135142
99445000	8.87119e-05	0.0137792	17	CP	4.05202	1.86078
99455000	2.77486e-07	9.54152e-05	21	CP	6.55676	4.02038
99465000	0.257206	1	7	CP	0.589719	0
99475000	1	1	0	CP	0	0
99485000	0.952564	1	2	CP	0.021106	0
99495000	0.0214846	0.861411	10	CP	1.66787	0.0647896
99505000	1	1	0	CP	0	0
99515000	1	1	0	CP	0	0
99525000	1.08182e-05	0.00230767	16	CP	4.96585	2.63683
99535000	1	1	0	CP	0	0
99545000	0.981235	1	1	CP	0.00822688	0
99555000	7.96268e-07	0.000246245	17	CP	6.09894	3.60863
99565000	1	1	0	CP	0	0
99575000	3.96925e-14	4.02442e-11	26	CP	13.4013	10.3953
99585000	0.159476	1	6	CP	0.797303	0
99595000	0.685379	1	3	CP	0.164069	0
99605000	1	1	0	CP	0	0
99615000	0.849008	1	2	CP	0.0710884	0
99625000	1	1	0	CP	0	0
99635000	1	1	0	CP	0	0
99645000	0.210547	1	5	CP	0.676651	0
99655000	0.0391402	1	7	CP	1.40738	0
99665000	1	1	0	CP	0	0
99675000	1	1	0	CP	0	0
99685000	1	1	0	CP	0	0
99695000	1	1	0	CP	0	0
99705000	1	1	0	CP	0	0
99715000	1	1	0	CP	0	0
99725000	1	1	0	CP	0	0
99735000	1	1	0	CP	0	0
99745000	1	1	0	CP	0	0
99755000	1	1	0	CP	0	0
99765000	1	1	0	CP	0	0
99775000	1	1	0	CP	0	0
99785000	1	1	0	CP	0	0
99795000	1	1	0	CP	0	0
99805000	1	1	0	CP	0	0
99815000	1	1	0	CP	0	0
99825000	1	1	0	CP	0	0
99835000	1	1	0	CP	0	0
99845000	1	1	0	CP	0	0
99855000	1	1	0	CP	0	0
99865000	1	1	0	CP	0	0
99875000	1	1	0	CP	0	0
99885000	1	1	0	CP	0	0
99895000	1	1	0	CP	0	0
99905000	1	1	0	CP	0	0
99915000	1	1	0	CP	0	0
99925000	1	1	0	CP	0	0
99935000	1	1	0	CP	0	0
99945000	1	1	0	CP	0	0
99955000	1	1	0	CP	0	0
99965000	1	1	0	CP	0	0
99975000	1	1	0	CP	0	0
99985000	1	1	0	CP	0	0
99995000	1	1	0	CP	0	0
100005000	1	1	0	CP	0	0
100015000	1	1	0	CP	0	0
100025000	1	1	0	CP	0	0
100035000	1	1	0	CP	0	0
100045000	1	1	0	CP	0	0
100055000	1	1	0	CP	0	0
100065000	1	1	0	CP	0	0
100075000	1	1	0	CP	0	0
100085000	1	1	0	CP	0	0
100095000	1	1	0	CP	0	0
100105000	1	1	0	CP	0	0
100115000	1	1	0	CP	0	0
100125000	1	1	0	CP	0	0
100135000	1	1	0	CP	0	0
100145000	0.748407	1	1	CP	0.125862	0
100155000	0.153753	1	3	CP	0.813178	0
100165000	0.738145	1	1	CP	0.131859	0
100175000	0.0446771	1	4	CP	1.34991	0
100185000	0.720971	1	1	CP	0.142082	0
100195000	1	1	0	CP	0	0
100205000	1	1	0	CP	0	0
100215000	1	1	0	CP	0	0
100225000	1	1	0	CP	0	0
100235000	1	1	0	CP	0	0
100245000	1	1	0	CP	0	0
100255000	1	1	0	CP	0	0
100265000	1	1	0	CP	0	0
100275000	1	1	0	CP	0	0
100285000	1	1	0	CP	0	0
100295000	1	1	0	CP	0	0
100305000	1	1	0	CP	0	0
100315000	1	1	0	CP	0	0
100325000	1	1	0	CP	0	0
100335000	1	1	0	CP	0	0
100345000	1	1	0	CP	0	0
100355000	1	1	0	CP	0	0
100365000	1	1	0	CP	0	0
100375000	1	1	0	CP	0	0
100385000	1	1	0	CP	0	0
100395000	1	1	0	CP	0	0
100405000	0.629884	1	1	CP	0.20074	0
100415000	0.0778865	1	3	CP	1.10854	0
100425000	1	1	0	CP	0	0
100435000	1	1	0	CP	0	0
100445000	1	1	0	CP	0	0
100455000	1	1	0	CP	0	0
100465000	1	1	0	CP	0	0
100475000	1	1	0	CP	0	0
100485000	1	1	0	CP	0	0
100495000	1	1	0	CP	0	0
100505000	1	1	0	CP	0	0
100515000	1	1	0	CP	0	0
100525000	1	1	0	CP	0	0
100535000	1	1	0	CP	0	0
100545000	1	1	0	CP	0	0
100555000	1	1	0	CP	0	0
100565000	1	1	0	CP	0	0
100575000	1	1	0	CP	0	0
100585000	1	1	0	CP	0	0
100595000	1	1	0	CP	0	0
100605000	1	1	0	CP	0	0
100615000	1	1	0	CP	0	0
100625000	1	1	0	CP	0	0
100635000	1	1	0	CP	0	0
100645000	1	1	0	CP	0	0
100655000	1	1	0	CP	0	0
100665000	1	1	0	CP	0	0
100675000	1	1	0	CP	0	0
100685000	1	1	0	CP	0	0
100695000	1	1	0	CP	0	0
100705000	1	1	0	CP	0	0
100715000	1	1	0	CP	0	0
100725000	1	1	0	CP	0	0
100735000	1	1	0	CP	0	0
100745000	1	1	0	CP	0	0
100755000	1	1	0	CP	0	0
100765000	0.00505288	0.300963	4	CP	2.29646	0.521487
100775000	2.62185e-09	1.39694e-06	10	CP	8.58139	5.85482
100785000	1	1	0	CP	0	0
100795000	1	1	0	CP	0	0
100805000	1	1	0	CP	0	0
100815000	1	1	0	CP	0	0
100825000	1	1	0	CP	0	0
100835000	1	1	0	CP	0	0
100845000	1	1	0	CP	0	0
100855000	1	1	0	CP	0	0
100865000	1	1	0	CP	0	0
100875000	1	1	0	CP	0	0
100885000	1	1	0	CP	0	0
100895000	2.29826e-07	8.06344e-05	8	CP	6.6386	4.09348
100905000	1	1	0	CP	0	0
100915000	1	1	0	CP	0	0
100925000	1	1	0	CP	0	0
100935000	1	1	0	CP	0	0
100945000	1	1	0	CP	0	0
100955000	0.0194012	0.800196	3	CP	1.71217	0.0968036
100965000	0.108266	1	2	CP	0.965509	0
100975000	1	1	0	CP	0	0
100985000	1	1	0	CP	0	0
100995000	1	1	0	CP	0	0
101005000	1	1	0	CP	0	0
101015000	1	1	0	CP	0	0
101025000	1	1	0	CP	0	0
101035000	1	1	0	CP	0	0
101045000	1	1	0	CP	0	0
101055000	1	1	0	CP	0	0
101065000	1	1	0	CP	0	0
101075000	1	1	0	CP	0	0
101085000	1	1	0	CP	0	0
101095000	1	1	0	CP	0	0
101105000	1	1	0	CP	0	0
101115000	1	1	0	CP	0	0
101125000	1	1	0	CP	0	0
101135000	1	1	0	CP	0	0
101145000	1	1	0	CP	0	0
101155000	9.78001e-06	0.00212438	6	CP	5.00966	2.67277
101165000	0.000121463	0.0179621	5	CP	3.91556	1.74564
101175000	1	1	0	CP	0	0
101185000	1	1	0	CP	0	0
101195000	1	1	0	CP	0	0
101205000	1	1	0	CP	0	0
101215000	1	1	0	CP	0	0
101225000	1	1	0	CP	0	0
101235000	1	1	0	CP	0	0
101245000	0.0100426	0.497893	3	CP	1.99815	0.302864
101255000	1.83016e-18	2.70523e-15	15	CP	17.7375	14.5678
97325000	3.42688e-07	0.000117121	7	GZ	6.4651	3.93137
97335000	1	1	0	GZ	0	0
97345000	1	1	0	GZ	0	0
97355000	1	1	0	GZ	0	0
97365000	1	1	0	GZ	0	0
97375000	1	1	0	GZ	0	0
97385000	1	1	0	GZ	0	0
97395000	1	1	0	GZ	0	0
97405000	1	1	0	GZ	0	0
97415000	1	1	0	GZ	0	0
97425000	0.000130873	0.0194892	5	GZ	3.88315	1.71021
97435000	0.0126071	0.597773	3	GZ	1.89938	0.223464
97445000	5.03157e-12	4.08231e-09	11	GZ	11.2983	8.38909
97455000	1	1	0	GZ	0	0
97465000	1	1	0	GZ	0	0
97475000	1	1	0	GZ	0	0
97485000	1	1	0	GZ	0	0
97495000	1	1	0	GZ	0	0
97505000	1	1	0	GZ	0	0
97515000	1	1	0	GZ	0	0
97525000	1	1	0	GZ	0	0
97535000	1	1	0	GZ	0	0
97545000	1	1	0	GZ	0	0
97555000	1	1	0	GZ	0	0
97565000	1	1	0	GZ	0	0
97575000	1	1	0	GZ	0	0
97585000	1	1	0	GZ	0	0
97595000	1	1	0	GZ	0	0
97605000	1	1	0	GZ	0	0
97615000	1	1	0	GZ	0	0
97625000	1	1	0	GZ	0	0
97635000	1	1	0	GZ	0	0
97645000	1	1	0	GZ	0	0
97655000	1	1	0	GZ	0	0
97665000	1	1	0	GZ	0	0
97675000	1	1	0	GZ	0	0
97685000	1	1	0	GZ	0	0
97695000	1	1	0	GZ	0	0
97705000	1	1	0	GZ	0	0
97715000	1	1	0	GZ	0	0
97725000	1	1	0	GZ	0	0
97735000	1	1	0	GZ	0	0
97745000	1	1	0	GZ	0	0
97755000	1	1	0	GZ	0	0
97765000	1	1	0	GZ	0	0
97775000	1	1	0	GZ	0	0
97785000	1	1	0	GZ	0	0
97795000	1	1	0	GZ	0	0
97805000	0.0301994	1	3	GZ	1.52	0
97815000	1	1	0	GZ	0	0
97825000	1	1	0	GZ	0	0
97835000	1	1	0	GZ	0	0
97845000	1	1	0	GZ	0	0
97855000	1	1	0	GZ	0	0
97865000	1	1	0	GZ	0	0
97875000	1	1	0	GZ	0	0
97885000	1	1	0	GZ	0	0
97895000	1	1	0	GZ	0	0
97905000	1	1	0	GZ	0	0
97915000	1	1	0	GZ	0	0
97925000	1	1	0	GZ	0	0
97935000	1	1	0	GZ	0	0
97945000	1	1	0	GZ	0	0
97955000	1	1	0	GZ	0	0
97965000	1	1	0	GZ	0	0
97975000	1	1	0	GZ	0	0
97985000	1	1	0	GZ	0	0
97995000	1	1	0	GZ	0	0
98005000	1	1	0	GZ	0	0
98015000	2.10029e-22	4.02929e-19	21	GZ	21.6777	18.3948
98025000	1	1	0	GZ	0	0
98035000	1	1	0	GZ	0	0
98045000	1	1	0	GZ	0	0
98055000	1	1	0	GZ	0	0
98065000	1	1	0	GZ	0	0
98075000	1	1	0	GZ	0	0
98085000	1	1	0	GZ	0	0
98095000	1	1	0	GZ	0	0
98105000	1	1	0	GZ	0	0
98115000	1	1	0	GZ	0	0
98125000	6.65426e-07	0.000212379	9	GZ	6.1769	3.67289
98135000	1	1	0	GZ	0	0
98145000	1	1	0	GZ	0	0
98155000	0.00319454	0.216896	5	GZ	2.49559	0.663748
98165000	1	1	0	GZ	0	0
98175000	8.70626e-05	0.0137764	7	GZ	4.06017	1.86086
98185000	1	1	0	GZ	0	0
98195000	1	1	0	GZ	0	0
98205000	1	1	0	GZ	0	0
98215000	1	1	0	GZ	0	0
98225000	1	1	0	GZ	0	0
98235000	1	1	0	GZ	0	0
98245000	1	1	0	GZ	0	0
98255000	1	1	0	GZ	0	0
98265000	1	1	0	GZ	0	0
98275000	1	1	0	GZ	0	0
98285000	1	1	0	GZ	0	0
98295000	1	1	0	GZ	0	0
98305000	1	1	0	GZ	0	0
98315000	1	1	0	GZ	0	0
98325000	0.335948	1	2	GZ	0.473728	0
98335000	1	1	0	GZ	0	0
98345000	1	1	0	GZ	0	0
98355000	6.93814e-06	0.00163421	9	GZ	5.15876	2.78669
98365000	1.11546e-09	6.37214e-07	13	GZ	8.95255	6.19571
98375000	0.723587	1	1	GZ	0.140509	0
98385000	1	1	0	GZ	0	0
98395000	1	1	0	GZ	0	0
98405000	1	1	0	GZ	0	0
98415000	0.000465197	0.0529555	7	GZ	3.33236	1.27609
98425000	0.0483285	1	4	GZ	1.3158	0
98435000	1	1	0	GZ	0	0
98445000	1	1	0	GZ	0	0
98455000	1	1	0	GZ	0	0
98465000	1	1	0	GZ	0	0
98475000	1	1	0	GZ	0	0
98485000	1	1	0	GZ	0	0
98495000	1	1	0	GZ	0	0
98505000	0.0698395	1	4	GZ	1.1559	0
98515000	1	1	0	GZ	0	0
98525000	0.0220493	0.887341	5	GZ	1.6566	0.0519095
98535000	1	1	0	GZ	0	0
98545000	1	1	0	GZ	0	0
98555000	1	1	0	GZ	0	0
98565000	1	1	0	GZ	0	0
98575000	1.31736e-05	0.00279455	10	GZ	4.88029	2.55369
98585000	1	1	0	GZ	0	0
98595000	1	1	0	GZ	0	0
98605000	1	1	0	GZ	0	0
98615000	1	1	0	GZ	0	0
98625000	1	1	0	GZ	0	0
98635000	0.00307504	0.210187	7	GZ	2.51215	0.677393
98645000	1	1	0	GZ	0	0
98655000	1	1	0	GZ	0	0
98665000	1	1	0	GZ	0	0
98675000	0.597203	1	2	GZ	0.223878	0
98685000	0.87044	1	1	GZ	0.0602609	0
98695000	1	1	0	GZ	0	0
98705000	1	1	0	GZ	0	0
98715000	1	1	0	GZ	0	0
98725000	1	1	0	GZ	0	0
98735000	1	1	0	GZ	0	0
98745000	1	1	0	GZ	0	0
98755000	1	1	0	GZ	0	0
98765000	1	1	0	GZ	0	0
98775000	0.00086374	0.0817933	9	GZ	3.06362	1.08728
98785000	1	1	0	GZ	0	0
98795000	3.66405e-07	0.000124618	14	GZ	6.43604	3.90442
98805000	5.24315e-07	0.000172059	14	GZ	6.28041	3.76432
98815000	0.0165718	0.726124	7	GZ	1.78063	0.138989
98825000	1	1	0	GZ	0	0
98835000	1	1	0	GZ	0	0
98845000	1	1	0	GZ	0	0
98855000	1.47319e-10	9.8445e-08	19	GZ	9.83174	7.00681
98865000	0.0086347	0.452506	8	GZ	2.06375	0.344376
98875000	1	1	0	GZ	0	0
98885000	1	1	0	GZ	0	0
98895000	3.17867e-14	3.32578e-11	24	GZ	13.4978	10.4781
98905000	0.814499	1	2	GZ	0.0891097	0
98915000	1	1	0	GZ	0	0
98925000	1	1	0	GZ	0	0
98935000	0.114723	1	6	GZ	0.940348	0
98945000	1	1	0	GZ	0	0
98955000	1	1	0	GZ	0	0
98965000	1	1	0	GZ	0	0
98975000	0.483752	1	4	GZ	0.315377	0
98985000	0.00480412	0.293221	10	GZ	2.31839	0.532804
98995000	1	1	0	GZ	0	0
99005000	1	1	0	GZ	0	0
99015000	1	1	0	GZ	0	0
99025000	1	1	0	GZ	0	0
99035000	1	1	0	GZ	0	0
99045000	1	1	0	GZ	0	0
99055000	1	1	0	GZ	0	0
99065000	1	1	0	GZ	0	0
99075000	0.00370157	0.24236	12	GZ	2.43161	0.615538
99085000	0.224915	1	7	GZ	0.647982	0
99095000	0.399958	1	6	GZ	0.397985	0
99105000	1	1	0	GZ	0	0
99115000	1	1	0	GZ	0	0
99125000	0.35227	1	7	GZ	0.453124	0
99135000	0.997535	1	1	GZ	0.00107194	0
99145000	1	1	0	GZ	0	0
99155000	1	1	0	GZ	0	0
99165000	0.923038	1	4	GZ	0.0347804	0
99175000	1	1	0	GZ	0	0
99185000	0.81769	1	6	GZ	0.0874114	0
99195000	0.868097	1	6	GZ	0.0614319	0
99205000	1	1	0	GZ	0	0
99215000	0.999737	1	2	GZ	0.000114234	0
99225000	0.0707598	1	18	GZ	1.15021	0
99235000	3.79015e-05	0.00684726	32	GZ	4.42134	2.16448
99245000	8.23005e-05	0.0131874	36	GZ	4.0846	1.87984
99255000	9.51163e-29	2.48937e-25	82	GZ	28.0217	24.6039
99315000	0.317523	1	20	GZ	0.498225	0
99325000	0.996362	1	8	GZ	0.0015828	0
99335000	0.999627	1	4	GZ	0.000162196	0
99345000	0.0246156	0.956371	20	GZ	1.60879	0.0193734
99355000	9.77839e-10	5.64078e-07	36	GZ	9.00973	6.24866
99365000	0.0637273	1	15	GZ	1.19567	0
99375000	1	1	0	GZ	0	0
99385000	0.987273	1	3	GZ	0.00556274	0
99395000	1.00915e-16	1.33193e-13	40	GZ	15.996	12.8755
99405000	5.56452e-06	0.00136106	22	GZ	5.25457	2.86612
99415000	1	1	0	GZ	0	0
99425000	0.754188	1	5	GZ	0.12252	0
99435000	0.0843005	1	10	GZ	1.07417	0
99445000	5.47549e-10	3.31164e-07	26	GZ	9.26158	6.47996
99455000	0.108654	1	9	GZ	0.963955	0
99465000	0.774969	1	4	GZ	0.110716	0
99475000	1	1	0	GZ	0	0
99485000	1	1	0	GZ	0	0
99495000	6.7558e-07	0.000215375	19	GZ	6.17032	3.66681
99505000	1	1	0	GZ	0	0
99515000	0.0167939	0.732262	10	GZ	1.77485	0.135333
99525000	0.148853	1	7	GZ	0.827242	0
99535000	1	1	0	GZ	0	0
99545000	0.0250819	0.956371	9	GZ	1.60064	0.0193734
99555000	1	1	0	GZ	0	0
99565000	1	1	0	GZ	0	0
99575000	1	1	0	GZ	0	0
99585000	0.975152	1	1	GZ	0.0109276	0
99595000	0.0305834	1	8	GZ	1.51451	0
99605000	1	1	0	GZ	0	0
99615000	0.00021709	0.0296123	12	GZ	3.66336	1.52853
99625000	0.0538982	1	7	GZ	1.26843	0
99635000	1	1	0	GZ	0	0
99645000	0.224988	1	5	GZ	0.64784	0
99655000	0.0156689	0.697048	8	GZ	1.80496	0.156737
99665000	1	1	0	GZ	0	0
99675000	1	1	0	GZ	0	0
99685000	1	1	0	GZ	0	0
99695000	1	1	0	GZ	0	0
99705000	1	1	0	GZ	0	0
99715000	1	1	0	GZ	0	0
99725000	1	1	0	GZ	0	0
99735000	1	1	0	GZ	0	0
99745000	1	1	0	GZ	0	0
99755000	1	1	0	GZ	0	0
99765000	1	1	0	GZ	0	0
99775000	1	1	0	GZ	0	0
99785000	1	1	0	GZ	0	0
99795000	1	1	0	GZ	0	0
99805000	1	1	0	GZ	0	0
99815000	1	1	0	GZ	0	0
99825000	1	1	0	GZ	0	0
99835000	1	1	0	GZ	0	0
99845000	1	1	0	GZ	0	0
99855000	1	1	0	GZ	0	0
99865000	1	1	0	GZ	0	0
99875000	1	1	0	GZ	0	0
99885000	1	1	0	GZ	0	0
99895000	1	1	0	GZ	0	0
99905000	1	1	0	GZ	0	0
99915000	1	1	0	GZ	0	0
99925000	1	1	0	GZ	0	0
99935000	1	1	0	GZ	0	0
99945000	1	1	0	GZ	0	0
99955000	1	1	0	GZ	0	0
99965000	0.0364704	1	5	GZ	1.43806	0
99975000	1	1	0	GZ	0	0
99985000	1	1	0	GZ	0	0
99995000	1	1	0	GZ	0	0
100005000	1	1	0	GZ	0	0
100015000	1	1	0	GZ	0	0
100025000	1	1	0	GZ	0	0
100035000	1	1	0	GZ	0	0
100045000	1	1	0	GZ	0	0
100055000	1	1	0	GZ	0	0
100065000	1.09026e-09	6.2372e-07	14	GZ	8.96247	6.20501
100075000	7.99313e-11	5.57984e-08	15	GZ	10.0973	7.25338
100085000	8.06541e-10	4.72765e-07	14	GZ	9.09337	6.32535
100095000	0.434055	1	2	GZ	0.362455	0
100105000	1	1	0	GZ	0	0
100115000	1	1	0	GZ	0	0
100125000	1	1	0	GZ	0	0
100135000	1	1	0	GZ	0	0
100145000	1	1	0	GZ	0	0
100155000	1	1	0	GZ	0	0
100165000	1	1	0	GZ	0	0
100175000	1	1	0	GZ	0	0
100185000	1	1	0	GZ	0	0
100195000	1	1	0	GZ	0	0
100205000	1	1	0	GZ	0	0
100215000	1	1	0	GZ	0	0
100225000	1	1	0	GZ	0	0
100235000	1	1	0	GZ	0	0
100245000	1	1	0	GZ	0	0
100255000	1	1	0	GZ	0	0
100265000	1	1	0	GZ	0	0
100275000	1	1	0	GZ	0	0
100285000	1	1	0	GZ	0	0
100295000	1	1	0	GZ	0	0
100305000	1	1	0	GZ	0	0
100315000	2.43378e-06	0.000684981	9	GZ	5.61372	3.16432
100325000	1	1	0	GZ	0	0
100335000	1	1	0	GZ	0	0
100345000	1	1	0	GZ	0	0
100355000	1	1	0	GZ	0	0
100365000	1	1	0	GZ	0	0
100375000	1	1	0	GZ	0	0
100385000	1	1	0	GZ	0	0
100395000	1	1	0	GZ	0	0
100405000	1	1	0	GZ	0	0
100415000	0.00319454	0.216896	5	GZ	2.49559	0.663748
100425000	0.0165806	0.726124	4	GZ	1.7804	0.138989
100435000	1	1	0	GZ	0	0
100445000	1	1	0	GZ	0	0
100455000	1	1	0	GZ	0	0
100465000	1	1	0	GZ	0	0
100475000	1	1	0	GZ	0	0
100485000	1	1	0	GZ	0	0
100495000	1	1	0	GZ	0	0
100505000	1	1	0	GZ	0	0
100515000	1	1	0	GZ	0	0
100525000	4.08403e-14	4.23165e-11	15	GZ	13.3889	10.3735
100535000	3.16972e-05	0.0058811	7	GZ	4.49898	2.23054
100545000	0.000247693	0.033155	6	GZ	3.60609	1.47945
100555000	2.10029e-22	4.02929e-19	21	GZ	21.6777	18.3948
100565000	6.27958e-24	1.30662e-20	22	GZ	23.2021	19.8839
100575000	1.63971e-25	3.70932e-22	23	GZ	24.7852	21.4307
100585000	1.10849e-25	2.52483e-22	23	GZ	24.9553	21.5978
100595000	2.42947e-24	5.16485e-21	22	GZ	23.6145	20.2869
100605000	6.48019e-23	1.28329e-19	21	GZ	22.1884	18.8917
100615000	1	1	0	GZ	0	0
100625000	1	1	0	GZ	0	0
100635000	1	1	0	GZ	0	0
100645000	1	1	0	GZ	0	0
100655000	1	1	0	GZ	0	0
100665000	1	1	0	GZ	0	0
100675000	1	1	0	GZ	0	0
100685000	1	1	0	GZ	0	0
100695000	1	1	0	GZ	0	0
100705000	0.00607295	0.350285	4	GZ	2.2166	0.455579
100715000	1	1	0	GZ	0	0
100725000	1	1	0	GZ	0	0
100735000	1	1	0	GZ	0	0
100745000	1	1	0	GZ	0	0
100755000	0.000663821	0.0681814	5	GZ	3.17795	1.16633
100765000	9.33241e-16	1.13796e-12	15	GZ	15.03	11.9439
100775000	3.60837e-08	1.56315e-05	9	GZ	7.44269	4.806
100785000	1	1	0	GZ	0	0
100795000	1	1	0	GZ	0	0
100805000	1	1	0	GZ	0	0
100815000	0.0272917	0.991319	3	GZ	1.56397	0.00378657
100825000	1	1	0	GZ	0	0
