# Supplementary material for: Transcriptome-wide transmission disequilibrium analysis identifies novel risk genes for autism spectrum disorder
Source: PLoS Genet. 2021 Feb 4;17(2):e1009309. doi: 10.1371/journal.pgen.1009309 (PMC7888619; doi:10.1371/journal.pgen.1009309)
Supplement: S7 Table — (XLSX) [file pgen.1009309.s030.xlsx]

## Sheet: S7 Table
S7 Table. TAD regions in CP and GZ zones.
Chr	Start	End	Library
6	97520000	99760000	CP
6	99880000	101120000	CP
6	101160000	105240000	CP
6	97520000	99760000	GZ
6	99880000	101120000	GZ
6	101160000	105280000	GZ
