# Supplementary material for: Transcriptome-wide transmission disequilibrium analysis identifies novel risk genes for autism spectrum disorder
Source: PLoS Genet. 2021 Feb 4;17(2):e1009309. doi: 10.1371/journal.pgen.1009309 (PMC7888619; doi:10.1371/journal.pgen.1009309)
Supplement: S8 Table — (XLSX) [file pgen.1009309.s031.xlsx]

## Sheet: S8 Table
S8 Table. Predictive weights in the imputation model for POU3F2 in GTEx hippocampus.
Marker name	Gene	Weight	Ref allele	Eff allele	Chr	BP
rs4587178	POU3F2	-0.08038	T	C	6	98421991
rs9388756	POU3F2	-0.0461945	G	T	6	99269120
rs7762570	POU3F2	-0.0183912	G	A	6	99214884
rs9375946	POU3F2	-0.0117184	T	C	6	99596909
rs72929525	POU3F2	-0.0113005	C	T	6	100281316
rs4580876	POU3F2	-0.0101965	G	A	6	98322872
rs7453413	POU3F2	-0.00915937	C	T	6	100281817
rs195814	POU3F2	-0.00904523	G	A	6	99363600
rs4142530	POU3F2	-0.00795656	T	C	6	98322282
rs9320747	POU3F2	-0.00722405	T	G	6	98310291
rs68116722	POU3F2	-0.00697394	A	G	6	99014852
rs11154083	POU3F2	-0.00530317	G	A	6	98524930
rs1840385	POU3F2	-0.00496699	A	C	6	99408289
rs9401562	POU3F2	-0.00496182	T	C	6	98535997
rs7453200	POU3F2	-0.00329148	G	A	6	100281681
rs195858	POU3F2	-0.00290895	A	G	6	99306502
rs150375	POU3F2	-0.00247029	A	G	6	98950347
rs6570388	POU3F2	-0.00210534	G	A	6	100280731
rs2039722	POU3F2	-0.00134882	A	G	6	98314912
rs210396	POU3F2	-0.00120823	T	C	6	98956265
rs3922542	POU3F2	-0.000816857	A	C	6	100282075
rs867419	POU3F2	-0.000761027	G	A	6	98916121
rs9401452	POU3F2	-0.000694777	T	C	6	98452680
rs195826	POU3F2	-0.00058333	T	C	6	99392752
rs4472356	POU3F2	-0.000544028	G	A	6	99126082
rs9385566	POU3F2	-0.000519103	T	C	6	99358144
rs9321063	POU3F2	-0.000512942	A	G	6	98896667
rs6939572	POU3F2	-0.000471697	C	T	6	99139350
rs195837	POU3F2	-0.00044766	T	G	6	99402632
rs9321514	POU3F2	-0.000398652	T	C	6	99834220
rs210399	POU3F2	-0.000364397	A	G	6	98958349
rs9401458	POU3F2	-0.000241906	C	T	6	98458340
rs210395	POU3F2	-0.000179163	C	T	6	98953680
rs3104082	POU3F2	-0.000160176	T	G	6	98898257
rs210394	POU3F2	-0.000131542	G	A	6	98953333
rs9490002	POU3F2	-6.13515e-05	G	A	6	98331134
rs1481463	POU3F2	-3.52653e-05	G	A	6	99052098
rs2064146	POU3F2	-2.09776e-05	A	G	6	99394662
rs9321515	POU3F2	-6.85654e-06	C	T	6	99834929
rs2743879	POU3F2	-6.03428e-07	C	T	6	99318195
rs211217	POU3F2	2.65084e-05	T	C	6	98977119
rs61434539	POU3F2	0.000377549	A	G	6	100152484
rs9389729	POU3F2	0.000475027	G	A	6	100259888
rs211211	POU3F2	0.000534877	G	A	6	98973368
rs56259049	POU3F2	0.000613263	A	G	6	99793129
rs706225	POU3F2	0.00107532	C	T	6	100119354
rs12605	POU3F2	0.00132046	G	A	6	99880131
rs10457650	POU3F2	0.00135429	G	A	6	99916182
rs11154009	POU3F2	0.0015992	C	T	6	98398832
rs9401333	POU3F2	0.00206115	A	C	6	98353935
rs6570015	POU3F2	0.00219162	G	A	6	99830581
rs4363043	POU3F2	0.00226559	C	T	6	98403022
rs6569996	POU3F2	0.00295787	C	A	6	99786836
rs211203	POU3F2	0.00306884	A	G	6	98965885
rs9489931	POU3F2	0.00423661	A	G	6	98303699
rs926861	POU3F2	0.00446628	C	T	6	99452599
rs1338549	POU3F2	0.0047377	T	G	6	98312143
rs2397432	POU3F2	0.00479656	C	T	6	100226274
rs9321723	POU3F2	0.00651304	T	G	6	100223327
rs195851	POU3F2	0.00749193	T	G	6	99294322
rs7759054	POU3F2	0.00783381	G	A	6	100223118
rs9492390	POU3F2	0.00902298	G	A	6	99255837
rs4839962	POU3F2	0.0113141	T	C	6	98938124
rs9372650	POU3F2	0.0129682	C	A	6	98395421
rs2227120	POU3F2	0.0130667	G	T	6	98938792
rs58089101	POU3F2	0.0155132	C	A	6	99703626
rs11755344	POU3F2	0.0168394	C	T	6	98286626
rs211222	POU3F2	0.0171787	A	G	6	98980147
rs9399142	POU3F2	0.0191189	T	C	6	99791267
rs495690	POU3F2	0.0218788	G	A	6	100068573
rs4840089	POU3F2	0.0227047	C	T	6	100267278
rs17814604	POU3F2	0.0312852	A	G	6	98585502
rs210392	POU3F2	0.0329031	G	A	6	98946774
rs62432343	POU3F2	0.039457	C	T	6	99980027
rs17058818	POU3F2	0.0421273	A	G	6	99235230
rs7738097	POU3F2	0.0428744	C	T	6	99299896
rs2747737	POU3F2	0.0441371	T	C	6	99458136
rs857622	POU3F2	0.0448492	G	A	6	100098396
rs6920174	POU3F2	0.0533667	A	C	6	99693885
rs9403091	POU3F2	0.0813156	C	T	6	100228256
