# Supplementary material for: Transcriptome-wide transmission disequilibrium analysis identifies novel risk genes for autism spectrum disorder
Source: PLoS Genet. 2021 Feb 4;17(2):e1009309. doi: 10.1371/journal.pgen.1009309 (PMC7888619; doi:10.1371/journal.pgen.1009309)
Supplement: S9 Table — (XLSX) [file pgen.1009309.s032.xlsx]

## Sheet: S9 Table
S9 Table. Predicted target genes of POU3F2.
Target
CTC-467M3.1
HIST1H2BC
RP11-450H6.3
SHOC2
SLC36A1
AC012456.4
CTD-2328D6.1
AFF1
AC010543.1
ZBTB2
HMX2
HIST1H2BB
TBX6
RP11-277A4.4
NLGN2
HIST1H3C
LFNG
GABRA3
RGMA
AKNA
HIST1H3B
ZBTB4
RP11-434I12.2
FBXO24
AC097713.4
AL121898.1
DLG3
GADD45A
HIST1H3E
AC092687.3
MIR191
BTD
KLF10
RCN1
LCORL
HIST1H3D
SCUBE2
KREMEN2
AC005387.3
RP11-459E5.1
HIST1H1E
SH3GL3
PTPRT
GADD45G
HIST1H3G
KIF22
INTS6
CNTNAP2
HIST1H3F
EGLN2
AKR1D1
DKFZP761J1410
AC097662.2
CAPZA2
SNORD83B
HACL1
NUDT6
LMCD1
FZD10
ROM1
EGLN3
LINC01057
RP11-54O7.10
SEC22B
GYS1
AC090340.1
MTA2
AC006994.2
PPM1N
GANC
SNORA26
AC097713.2
RNU6ATAC24P
CEP41
HMG20B
CTB-36O1.7
SLC35G6
RP11-849I19.1
PNPLA3
TOMM22P2
CTD-2521M24.11
RP1-34B20.4
RNU2-63P
KIAA1430
LCA5
RP11-42D20.1
UTP18
TXLNG2P
LYN
PLXNC1
ZNF428
E2F3
CTD-2521M24.10
SUMF1
STOX2
PAQR4
FRY-AS1
JOSD1
MRPS11
AC009133.21
TMEM205
RP11-973N13.4
RP11-344E13.3
NAP1L1P2
MIR629
ATG9A
RN7SL866P
FIZ1
AC096574.4
ZNF730
TRAF7
XPOT
ART1
RP11-156K13.3
NDUFAF3
HIST1H2APS3
MID1IP1
ATP6V1C2
SNORA3
CCDC115
TTLL6
RP11-1114A5.4
RNU6-1133P
POU2F1
RASGEF1B
AC006994.3
RNU6-112P
ELF3
PPIE
RP11-1114A5.5
ONECUT1
DOHH
RP11-95P2.1
CDRT15
SFRP2
SNORD13
RNU6-270P
MTND4P12
BCL2L12
RP11-10L7.1
KIAA0020
RN7SL799P
RNU11
TTTY8
ONECUT2
PLCD3
FZD10-AS1
MIR17HG
ESRRA
ART5
RN7SL2
BOLA1
SNRPN
RP11-175K6.1
TCF4
RP11-613M10.9
Z83844.1
FOSB
RNU6-131P
INTS6-AS1
TXN2
RASSF7
MIR378A
CEBPE
RP11-413M3.4
AC136932.1
AC016405.2
SUGP2
ACBD4
CAPN8
C1orf127
RNU7-26P
HCG14
NR4A1
RFX4
DCDC2B
MAP2K1P1
TEX40
IRF3
TRMT61B
TMEM230
CDC27P2
AC008781.7
FAN1
POLR2A
AGAP3
RNU6-487P
RNU6-764P
UCN2
RPGRIP1
RP5-894D12.4
MORF4L1
RNU4-81P
LMCD1-AS1
CCND2
HPCAL4
CHD7
CACNA1S
SNHG1
ARHGAP28
DNMBP
RP11-611D20.2
AHCYP7
LINC00881
TMEM87A
MEF2B
TMSB4X
RP5-867C24.5
CRYZL1
RNU5E-6P
ACOX3
SAP18
KIAA1841
CCDC107
ARHGEF39
AC099522.1
CBX4
ZSWIM6
RP11-60L3.2
SLC35A2
CCND1
RNU6-1334P
MEF2D
TMEM167A
OS9
IRF5P1
SPATA5
PCM1
NT5C
RP11-259N19.1
RDH10
RN7SL585P
RP5-1103G7.4
AC008697.1
MIR3671
RMRP
DALRD3
RPS11P6
RN7SL463P
DPH6-AS1
PAX6
CABLES2
SHMT2
BBIP1
WNT1
C2orf74
TACC2
RP1-118J21.5
C17orf80
IGDCC3
CASZ1
LENG8
C12orf57
NPM3
CELSR1
RP5-965F6.1
LENG9
FAM227A
RP5-965F6.2
FOXP1-IT1
FERMT2
CTD-2105E13.13
RP11-342D14.1
MEG3
KATNAL2
RNF220
TUT1
C7orf55-LUC7L2
SLC6A15
ATXN7L3
IMPDH2
ADNP2
PDXP
DNAJC19
RNY4P17
AC079080.1
ZNF335
NXNL1
TMUB2
RUVBL2
WNT6
ATXN1
TRIQK
AP000769.7
AP5M1
NUFIP2
CTDSPL2
HK2
RP11-128A17.1
RTN2
RP11-79P5.7
RP1-151F17.2
RP11-436H11.6
PRMT1
RP11-712B9.2
ATF7IP
GRIK2
CSRNP3
LINC00391
RP11-342L8.2
MXD4
FGL1
AC024940.1
CXXC4
SLIT2-IT1
PIM2
H1FX-AS1
RP1-151F17.1
PLCB4
RPL5P34
RP11-436H11.5
ATN1
NAP1L4
FARP1
DAPK3
ZNF865
E2F7
EN2
MED28P1
CCDC28B
SSR1
QRICH1
RP11-263K19.4
AC018506.1
USP8
RP11-649A18.5
TLE3
PINLYP
RPPH1
RNU6-1187P
ISOC2
GPR180
MIR4461
SNRPEP10
ERCC1
RP11-290L1.7
RP11-6F2.5
FTLP1
LGR4
H2AFJ
HIST1H2APS4
43710
HSPA2
CLYBL-AS2
LINC-ROR
CREB3L2
FHL3
RNU5A-8P
ZFHX3
RP11-290L1.5
WWC2-AS2
EML3
LYRM7
U3
MIR637
CASC5
GTPBP10
RP11-277B15.3
AC104472.1
SSR4
FAM73B
ITSN1
DPH6
RNU6-495P
SNORD43
MIA
FAM60A
ERCC5
SNORD60
RP11-39H3.1
RP11-442N24__B.1
TMEM256-PLSCR3
RNU2-52P
MAP3K11
BSDC1
COL25A1
RP11-348N5.7
PCYT1B-AS1
TAF12
SESN2
CDC42EP3
AC093628.1
ZNF589
MIR3143
CTD-2008P7.9
RP11-175D17.3
PNN
GALNT10
SYN3
MDC1
AC008060.7
BMPR1A
RP11-369G6.3
RNU6-727P
TFAP4
PTENP1
PYY2
CDC42EP5
ZNF608
RP11-369G6.2
ASB16-AS1
ARHGEF10
TAF15
RNU6-618P
IFRD1
RP11-79P5.2
RP11-368J22.2
MIR607
PCBP1
NDST4
SNED1
RP11-498D10.8
CCDC147-AS1
TRMT112
AC008060.8
BCAR1
LINC00910
RP3-426I6.5
ASTN1
MIR101-1
HIST1H2AG
ARHGEF9
MYLK
TGDS
MYCL
URM1
KCNQ1DN
ALDH1A2
BUB3
HIST1H2AD
PPP1R36
LARP1P1
TRIM7
FZD8
TLE1
HIST1H4B
RP11-3B12.1
CTBP2P1
HIST1H2AE
AC068946.1
RP11-384M15.3
AC005523.3
LINC00973
RP11-294O2.1
TTI2
HIST1H2AB
KIAA1279
NCOR2
RNU6-242P
PCDH20
PER2
RP11-407N17.4
HIST1H2AC
LRAT
NAIF1
SRRM5
ASCL5
RP11-455F5.3
PKD1L3
RP11-359E3.4
RP11-381N20.1
RP11-83B20.1
NEDD4L
FGF8
PCNA
C6orf62
PANK4
RP11-483A20.3
AL022328.1
CCNG2
COL23A1
LLGL2
CDC25B
KCNQ1-AS1
PRDM14
MIR210HG
STAC3
CDV3
REST
DAG1
RN7SL868P
BCOR
SPOCD1
AASDH
WDFY2
MUC1
CTD-2008P7.10
ZFX-AS1
PRDM16
SF3A3
MASP1
FRY
NES
NRXN3
MTND6P4
CBR4
GBA2
RPL30P11
LPHN2
RP11-519G16.3
HIST1H2AM
DHODH
RNU4-1
CLGN
5S_rRNA
PRDM10
IKBIP
ERO1LB
SERTAD1
KCNJ14
NUDCD2
HIST1H2AJ
ST6GAL1
CCNH
AC012485.1
RP11-692D12.1
RP11-516C1.1
EBF1
XRCC1
L34079.4
AGRN
LINC00511
CACFD1
NRG2
PLEKHG2
EBF2
NME2P1
HIST1H2AH
TUBB
TRAPPC6B
RNU4-2
LRPPRC
HIST1H2AI
RP11-34F13.2
RP4-753F5.1
SOX1
TRPM1
RAB26
CTD-2227E11.1
AC005786.3
REL
TP53INP2
AL117190.2
PRPF8
RAB25
WNK1
PPM1K
CCDC144NL
RP5-956O18.3
SOX21-AS1
ING1
RNU5E-4P
RP11-264F23.4
RP5-956O18.2
SOX2
AC083867.4
NR6A1
FOXP1
RNU4ATAC
MIR3191
RAB4B-EGLN2
AC005523.2
RNA5SP164
SLC25A3P1
HIST1H4PS1
AHCY
H3F3B
TLE4
AC096534.1
FKBP5
XXbac-BPG252P9.9
PCYT1B
HIST1H2BL
CCDC147
CDC27
DPYSL2
MIR425
OPA3
HIST1H1PS1
RP11-264F23.3
RP11-244F12.3
FAM117A
SOX2-OT
RP11-9M16.2
AC079741.2
AGO2
OR7E163P
AC092198.1
KANSL1L
ZMIZ2
MIA-RAB4B
CKAP2
HDAC9
RP11-646I6.6
CITED2
snoU13
UBA1
SNORA38
RNU6-7
EFNA5
RP11-646I6.5
BTBD19
LPIN1
TPM1
WNT5B
C17orf53
RP11-478H16.1
RP11-359B20.5
RP13-131K19.6
DIAPH1
AC016747.3
GAPDHP20
FCHO1
CCDC159
RNPEP
CDK16
SNORD27
KCNK4
MBTD1
AC004053.1
TSPAN13
LDLRAD3
CDS2
EEF2
ALOX15P2
YPEL3
LPIN3
RP11-540B6.3
Y_RNA
CPEB3
SHROOM3
RNU6-2
RP4-622L5.7
FBLN1
HDAC3
LIN28A
CIC
RP11-798K3.2
STX12
EHBP1
RNU6-1
RP1-86C11.7
MIR148A
MTND5P11
SEPHS1
ZNF839
RP4-671G15.2
RN7SL757P
ANKRD17
THBS3
CCDC33
TSC22D3
SETD5
PPP1R2
C11orf35
CTC-338M12.2
KDM2B
RP5-867C24.4
RP1-30G7.2
MIR3188
SLC3A2
PRRC2A
MFF
TMEM221
POT1
RP11-831H9.3
AC007690.1
FEM1A
RP11-201K10.3
STX16
NOTCH1
AL157904.1
TECRP1
NPHP4
CDH10
MAF
HDAC4
GCNT2
STAT3
CTC-338M12.1
KDM2A
CDH2
SEC31B
SORBS1
ZNF90P2
EGR3
SRRM4
CTC-338M12.6
DLG3-AS1
MAST4
RP11-54O7.17
EGR2
ZNF524
DHX38
PKMYT1
RN7SL86P
SLC25A12
CHD9
WDR45B
ADNP
JUND
MIR210
RP11-465N4.4
RAB4B
PFKFB4
PCNXL3
ZFX
TSEN54
ZFYVE28
TTBK1
IGF2BP3
RP1-269M15.3
RP11-421E14.2
POLM
C17orf61-PLSCR3
RP11-174G6.5
RP11-335L23.5
CLASP1
FRMD4B
ZFY
GPR19
RP11-154D17.1
CTC-338M12.5
SESN3
TMEM255A
CDH6
RP11-261P24.2
RNU6-8
TOP1
RP11-1085N6.6
PLXNB2
RP11-665C16.6
RP11-973N13.5
PTCH2
CDH7
KIAA1683
CCDC8
RP11-770J1.4
DPF3
SMAD3
RP11-522B15.4
MIR4738
SOD3
FAM104A
HDLBP
RNU6-1137P
SMAD2
RP11-204L24.2
LTA4H
ABCB6
LINC00273
RP11-34F13.3
RNY1P6
STX16-NPEPL1
SIT1
RP11-589C21.6
RP11-91I8.3
RP13-122B23.8
RP11-567M21.3
UBE2S
AC016757.3
TMEM260
XRCC6
APAF1
WWC2
PHRF1
FAM120B
TMEM256
RP11-111A21.1
IRX5
RRAS
DLL1
ELAC2
NFIA
RNU7-187P
ACSL3
ZFP36
XRCC4
DDX26B-AS1
CELF6
RP11-507K2.2
CBY1
KMT2A
KCNT2
OTX2-AS1
MID1IP1-AS1
LINC00461
RAB3D
PKM
SALL3
ATP5A1P3
RP11-14J7.1
SRF
MAPK12
PCMTD1P1
RNU7-1
RNASE11
SWT1
PRSS23
MIR4674
SCD
U91328.2
RAB9AP4
AL034553.1
AC004540.5
HINT1
RP11-84A19.3
BRINP2
AC139452.2
SLC25A25
ABTB2
RP11-576C2.1
NEDD9
C7orf55
RP5-914P20.5
CARF
LINC00370
U47924.31
EMILIN3
RNU6-510P
VPS36
SNORD83A
RP11-203M5.2
RP11-162O12.1
OTUB2
PPARGC1B
SNTB2
FJX1
HIST1H4I
WNT2B
SLC7A8
MAPK11
TRERF1
CRNDE
HIST2H2BE
HLA-DRA
CARS2
CADM4
MIR4683
RP1-32B1.4
MIR4530
HIST1H4J
RPP30
AC004051.2
RP11-436H11.4
KCNAB2
RP11-496I9.1
FZR1
RN7SL347P
SRY
RP4-535B20.1
SHB
MALAT1
UNK
ATOH1
LINC00854
KIF26B
OTX2
AC131971.1
RAPGEF4
MFSD12
BIN2P1
RNA5SP152
CNN2
TMEM259
KATNBL1P2
TXNL4B
RP11-304L19.5
AC093162.3
OSBPL3
RNU5E-1
SOX12
CADM1
RPL3
CTD-3032H12.2
RP11-154H23.3
IMP4
SNX25
RP11-159H22.2
SMNDC1
CTD-3032H12.1
LAMTOR2
RP11-34D15.2
SIDT1
SCAF1
PCBP1-AS1
PRDX5
RFXAP
MIR92B
AC016700.3
MAGI1
TNRC6B
HMGA1
RP11-510N19.5
RBPJ
RPS4XP16
HMMR
ATP6V1B2
AC016700.2
GOLGA2P4
PLCH1
HIST1H2BO
AC112693.1
AC010883.5
AC061975.7
CTC-490E21.12
FOXD1
AC074391.1
AC015849.12
FNBP4
PTPN6
RNA5-8SP2
NCOA6
SPRED2
LRCH4
GRWD1
HES6
NEUROG1
RP5-821D11.7
RPL39P38
NRARP
FBXO34
MEIS2
ELL
AC015849.13
HIST1H2BM
ETV1
SET
HIST1H4D
COL14A1
HES5
DDX50
CREB3
OCEL1
RP11-386G11.3
HIST4H4
RP11-667K14.8
HIST1H4E
HES4
REXO1
HPCA
AIF1
HIST1H2BK
RP4-725K1.1
SOX21
FA2H
PTPRG-AS1
IDH3G
HIST1H3H
PTGFRN
UQCRHP1
FEZF2
HIST1H2BJ
HIST1H4G
LINC00167
RP11-284F21.8
MIR4648
ZFP36L2
AC093609.1
AMER1
HIST1H2BI
MGEA5
CTB-31O20.6
GTPBP1
HIST1H3J
HIST2H2AC
ALK
CTB-36O1.3
IQCC
LCOR
HIST1H2BH
RNU6-1218P
SAMD4A
HIST2H2AB
UBQLN4
ARMC6
RP11-367G18.2
SREBF2
RNASEH2CP1
HIST1H2BG
TMEM54
BBC3
ARL5A
ADAMTS13
TRMT1L
HIST1H2BF
RNA5SP130
RNU4ATAC2P
LUC7L2
DDX26B
RNU1-101P
NDUFA4L2
PARP2
LRRN1
HIST1H2BE
OLFML2A
CADPS2
TPH2
MCM6
TLN1
GPC6
AC010319.1
SH3GLB2
COL7A1
WDR12
AC010733.4
CHD6
TMEM39B
RN7SL80P
HIST1H2BD
CNNM4
ZFP36L1
TEF
