# Supplementary material for: Transcriptome-wide transmission disequilibrium analysis identifies novel risk genes for autism spectrum disorder
Source: PLoS Genet. 2021 Feb 4;17(2):e1009309. doi: 10.1371/journal.pgen.1009309 (PMC7888619; doi:10.1371/journal.pgen.1009309)
Supplement: S10 Table — P indicates the P-value for coexpression. (XLSX) [file pgen.1009309.s033.xlsx]

## Sheet: S10 Table
S10 Table. Coexpression between ASD genes regulated by POU3F2 and POU3F2 in Hippocampus. P indicate the P-value for coexpression.
Gene	Correlation coefficient	P
TCF4	0.877478	4.35878e-11
ADNP	0.707987	5.82643e-06
CLASP1	0.677066	2.08566e-05
DPYSL2	0.617749	0.000165198
PHRF1	0.613784	0.000186919
NRXN3	-0.555759	0.000958906
SET	0.537159	0.00152421
KMT2A	0.531472	0.00174711
KATNAL2	-0.510204	0.00285181
ZSWIM6	0.461374	0.00786293
SETD5	0.448221	0.0100893
TRAF7	0.417724	0.0173642
CEP41	0.396644	0.0246027
INTS6	0.375715	0.0340785
HDAC4	0.371609	0.0362463
ARHGEF9	-0.349114	0.0501797
SHOC2	0.339276	0.0574785
TRAPPC6B	-0.335599	0.0604117
NLGN2	0.324508	0.0699782
TRPM1	-0.312709	0.0814078
CIC	0.302858	0.0920092
TNRC6B	0.289704	0.107766
TTI2	0.249104	0.169173
MEIS2	0.230454	0.204462
C12orf57	0.222272	0.221444
CHD7	0.205075	0.26019
PER2	-0.188309	0.302015
FOXP1	0.125334	0.494297
CNTNAP2	-0.0973795	0.595968
NUDCD2	-0.0646662	0.725122
PAX6	0.0593714	0.746863
GABRA3	0.0289622	0.87497
CASZ1	-0.0237497	0.897341
GRIK2	-0.0176208	0.923743
