# Supplementary material for: Transcriptome-wide transmission disequilibrium analysis identifies novel risk genes for autism spectrum disorder
Source: PLoS Genet. 2021 Feb 4;17(2):e1009309. doi: 10.1371/journal.pgen.1009309 (PMC7888619; doi:10.1371/journal.pgen.1009309)
Supplement: S11 Table — The observed and expected mutation counts in each annotation category are shown. P-values were calculated using the Poisson test. (XLSX) [file pgen.1009309.s034.xlsx]

## Sheet: S11 Table
S11 Table. De novo mutation enrichment in POU3F2 target genes. The observed and expected mutation counts in each annotation category are shown. P-values were calculated using the Poisson test.
TF	Disease status	Mutation type	Obs	Exp	P
POU3F2	autism	loss-of-function	21	7.8357	7.08493e-05
		missense	54	59.8015	0.790413
		deleterious missense	5	5.46793	0.637463
		synonymous	26	27.2577	0.62094
		all mutations	101	91.2828	0.166941
	control	loss-of-function	3	5.9705	0.936702
		missense	45	45.5665	0.553203
		deleterious missense	3	4.16635	0.785272
		synonymous	15	20.7693	0.921662
		all mutations	63	69.554	0.79965
