# Supplementary material for: Transcriptome-wide transmission disequilibrium analysis identifies novel risk genes for autism spectrum disorder
Source: PLoS Genet. 2021 Feb 4;17(2):e1009309. doi: 10.1371/journal.pgen.1009309 (PMC7888619; doi:10.1371/journal.pgen.1009309)
Supplement: S12 Table — The observed and expected mutation counts in each annotation category are shown. P-values were calculated using the Poisson test. (XLSX) [file pgen.1009309.s035.xlsx]

## Sheet: S12 Table
S12 Table. De novo mutation enrichment in POU3F2 target genes, after removing genes in the SPARK gene list or with SFARI scores S-2. The observed and expected mutation counts in each annotation category are shown. P-values were calculated using the Poisson test.
TF	Disease status	Mutation type	Obs not ASD	Exp not ASD	P
POU3F2	autism	loss-of-function	13	7.41929	0.039785
		missense	52	56.705	0.751642
		deleterious missense	4	4.82842	0.710058
		synonymous	25	25.8729	0.594499
		all mutations	90	86.5792	0.370702
	control	loss-of-function	3	5.65322	0.920645
		missense	44	43.207	0.472129
		deleterious missense	3	3.67907	0.711008
		synonymous	13	19.7142	0.955653
		all mutations	60	65.9701	0.785021
