# Supplementary material for: Transcriptome-wide transmission disequilibrium analysis identifies novel risk genes for autism spectrum disorder
Source: PLoS Genet. 2021 Feb 4;17(2):e1009309. doi: 10.1371/journal.pgen.1009309 (PMC7888619; doi:10.1371/journal.pgen.1009309)
Supplement: S13 Table — (XLSX) [file pgen.1009309.s036.xlsx]

## Sheet: S13 Table
S13 Table. Enrichment of ASD heritability in POU3F2 binding sites.
Category	Proportion of SNPs in the genome	Partitioned heritability	Partitioned heritability SE	Fold	Enrichment P
Purity score >= 700, expand by 200 base pairs	0.0147822	0.0925602	0.0461416	6.2616	0.088318
Purity score >= 700, expand by 300 base pairs	0.0220417	0.116999	0.0502575	5.30806	0.0542231
Purity score >= 700, expand by 500 base pairs	0.0364243	0.125675	0.0590619	3.4503	0.126525
