# Supplementary material for: Transcriptome-wide transmission disequilibrium analysis identifies novel risk genes for autism spectrum disorder
Source: PLoS Genet. 2021 Feb 4;17(2):e1009309. doi: 10.1371/journal.pgen.1009309 (PMC7888619; doi:10.1371/journal.pgen.1009309)
Supplement: S14 Table — Z and P indicate the Z statistics and p-values. R2 indicates the expression imputation qualities in UTMOST training dataset, measured by the square of correlation coefficients between true and predicted gene expressions. Some R2 values are unavailable due to all zero predicted gene expression from low sample sizes during training. (XLSX) [file pgen.1009309.s037.xlsx]

## Sheet: S14 Table
S14 Table. TWAS association summary statistics for POU3F2 in GTEx brain regions. Z and P indicate the Z statistics and p-values. R2 indicates the expression imputation qualities in UTMOST training dataset, measured by the square of correlation coefficients between true and predicted gene expressions. Some R2 values are unavailable due to all zero predicted gene expression from low sample sizes du…
			Discovery (N = 7.805 trios)		Replication (N = 35,740)		Meta-analysis
Tissue	UTMOST R2	GTEx sample size	Z	P	Z	P	Z	P
GTEx Anterior cingulate cortex BA24	0.0735182	72	-0.0050407	0.995978	0.0122602	0.990218	0.00551518	0.9956
GTEx Caudate basal ganglia	0.0249837	100	2.36655	0.0179548	0.941062	0.346673	2.30346	0.021253
GTEx Cerebellar Hemisphere	-	89	-0.288272	0.773138	1.06861	0.285247	0.583866	0.55931
GTEx Cerebellum	0.0471424	103	1.5715	0.116068	1.70366	0.0884444	2.31772	0.0204645
GTEx Brain Cortex	0.0915296	96	-2.39653	0.0165512	0.0186181	0.985146	-1.62281	0.104631
GTEx Brain Frontal Cortex BA9	-	92	-2.49962	0.0124328	1.26663	0.205286	-0.781417	0.434557
GTEx Hippocampus	0.209116	81	5.00579	5.56321e-07	2.43184	0.0150223	5.19474	2.05009e-07
GTEx Hypothalamus	0.0652568	81	1.94173	0.0521696	1.88906	0.058884	2.70597	0.00681042
GTEx Nucleus accumbens basal ganglia	-	93	1.1319	0.257677	-1.3694	0.170876	-0.22757	0.819981
GTEx Putamen basal ganglia	-	82	-0.47786	0.63275	-0.815933	0.414538	-0.922401	0.356319
